# Supplementary material for: Trajectory Inference with Cell–Cell Interactions (TICCI): intercellular communication improves the accuracy of trajectory inference methods
Source: Bioinformatics. 2025 Feb 3;41(2):btaf027. doi: 10.1093/bioinformatics/btaf027 (PMC11829803; doi:10.1093/bioinformatics/btaf027)
Supplement: btaf027_Supplementary_Data [file btaf027_supplementary_data.zip]

Archive with 6 entries (6 files):
- 4b4a8_FigureS1.png
- 7b0e3_FigureS3.png
- e6d07_FigureS4.png
- 40fc4_Supplementary file.docx
- 82983_FigureS2.png
- ea1a6_PAS of all k values.zip
